# Supplementary material for: Evolutionary Trajectory of the Tet(X) Family: Critical Residue Changes towards High-Level Tigecycline Resistance
Source: mSystems. 2021 May 18;6(3):e00050-21. doi: 10.1128/mSystems.00050-21 (PMC8269203; doi:10.1128/mSystems.00050-21)
Supplement: DATA SET S1 [file msystems.00050-21-sd001.xlsx]

## Sheet: control
	0 min	1 min	2 min	3 min	4 min	5 min	6 min	7 min	8 min	9 min
295	1.5611	1.5833	1.5953	1.5951	1.597	1.6023	1.6163	1.6195	1.6186	1.6331
296	1.4397	1.4606	1.4713	1.4627	1.4783	1.4781	1.4887	1.497	1.4979	1.5046
297	1.3628	1.3594	1.3688	1.3677	1.3767	1.3808	1.3956	1.4019	1.4011	1.3904
298	1.2907	1.2935	1.2944	1.3006	1.2986	1.3111	1.3158	1.3172	1.3224	1.3227
299	1.2323	1.2306	1.2395	1.2338	1.2445	1.249	1.2481	1.2525	1.2625	1.261
300	1.1893	1.1921	1.1943	1.1999	1.1975	1.206	1.2095	1.2136	1.2097	1.2128
301	1.1617	1.1614	1.1631	1.166	1.1679	1.1727	1.1744	1.1771	1.1777	1.1762
302	1.1435	1.1394	1.1469	1.1427	1.1474	1.1478	1.1526	1.1533	1.1531	1.153
303	1.1282	1.1302	1.1308	1.1306	1.1311	1.1345	1.1341	1.1339	1.1335	1.1358
304	1.1211	1.1199	1.1206	1.1174	1.12	1.1205	1.1209	1.1209	1.1196	1.1192
305	1.1164	1.1163	1.1161	1.1159	1.1143	1.1141	1.1131	1.1127	1.111	1.1102
306	1.1166	1.1154	1.115	1.1137	1.1129	1.112	1.1113	1.1096	1.1068	1.1046
307	1.1206	1.1178	1.117	1.1164	1.1141	1.1124	1.1101	1.1078	1.1052	1.1017
308	1.1263	1.1243	1.1223	1.1199	1.1176	1.1153	1.1127	1.1095	1.1056	1.1021
309	1.1344	1.131	1.1287	1.1267	1.1232	1.1202	1.1167	1.1127	1.1087	1.1044
310	1.1437	1.1411	1.1378	1.1343	1.1304	1.1265	1.1224	1.1177	1.1132	1.1079
311	1.155	1.1518	1.148	1.1437	1.1393	1.135	1.1299	1.125	1.1187	1.1137
312	1.1675	1.1623	1.1593	1.154	1.1498	1.1445	1.1386	1.1324	1.1265	1.1199
313	1.1801	1.1765	1.1727	1.1667	1.1602	1.1553	1.148	1.1414	1.1345	1.1279
314	1.196	1.1912	1.186	1.181	1.1741	1.1678	1.1592	1.1529	1.145	1.1374
315	1.214	1.2076	1.2022	1.1955	1.1884	1.1805	1.1722	1.1638	1.1553	1.1465
316	1.2301	1.2248	1.2167	1.2096	1.2016	1.1938	1.185	1.1755	1.1656	1.1569
317	1.2469	1.2408	1.2325	1.2247	1.2173	1.2075	1.1977	1.1875	1.1774	1.1672
318	1.2667	1.2596	1.2513	1.2426	1.2335	1.2226	1.2117	1.2011	1.19	1.1798
319	1.2893	1.281	1.2725	1.2617	1.2527	1.2403	1.2289	1.2173	1.2069	1.1933
320	1.3083	1.3001	1.2909	1.281	1.2693	1.2568	1.2443	1.2317	1.2185	1.2058
321	1.33	1.324	1.3109	1.2993	1.286	1.2748	1.2609	1.247	1.2341	1.2209
322	1.3549	1.3457	1.3345	1.3208	1.31	1.2952	1.2802	1.2661	1.2503	1.2362
323	1.3779	1.3657	1.3543	1.3426	1.3284	1.313	1.2973	1.2818	1.2671	1.2508
324	1.3996	1.3888	1.3764	1.3626	1.3473	1.332	1.3165	1.2995	1.282	1.2671
325	1.4217	1.4094	1.3959	1.3823	1.3659	1.3499	1.331	1.3147	1.2969	1.2798
326	1.4436	1.4311	1.4173	1.4015	1.3839	1.3672	1.3486	1.3301	1.3122	1.2948
327	1.4643	1.4507	1.4363	1.4185	1.4037	1.3841	1.3655	1.3467	1.3275	1.3092
328	1.4851	1.4708	1.4554	1.4383	1.4205	1.4015	1.381	1.3615	1.3418	1.3228
329	1.5042	1.4898	1.4742	1.4552	1.4356	1.4161	1.3957	1.3757	1.3536	1.3351
330	1.5204	1.5054	1.4878	1.4695	1.4513	1.4295	1.4082	1.3874	1.3662	1.3458
331	1.5353	1.5197	1.502	1.4825	1.4629	1.4407	1.4191	1.3971	1.3753	1.3539
332	1.5487	1.533	1.5141	1.4935	1.4729	1.4513	1.4287	1.4064	1.3831	1.3615
333	1.56	1.5414	1.5234	1.5027	1.4828	1.4594	1.4355	1.4126	1.3907	1.3677
334	1.5675	1.5511	1.5319	1.5107	1.4882	1.4657	1.4434	1.4188	1.3945	1.3727
335	1.5768	1.5595	1.5391	1.5174	1.4951	1.4727	1.4483	1.4247	1.3999	1.3773
336	1.5844	1.566	1.5459	1.5246	1.5016	1.4766	1.4523	1.428	1.4032	1.3802
337	1.5909	1.5732	1.5524	1.5291	1.5059	1.4823	1.4571	1.4319	1.4064	1.3837
338	1.5961	1.5764	1.5557	1.5332	1.5101	1.4848	1.4592	1.4345	1.409	1.3844
339	1.6007	1.5819	1.5608	1.5375	1.5127	1.4875	1.4613	1.436	1.4107	1.3863
340	1.6046	1.5854	1.5626	1.5388	1.5147	1.4896	1.4633	1.4371	1.4114	1.386
341	1.6064	1.5861	1.5635	1.5402	1.5164	1.4886	1.4623	1.4358	1.41	1.3839
342	1.6069	1.5872	1.5647	1.5399	1.5144	1.4878	1.4605	1.435	1.4075	1.3822
343	1.6055	1.5852	1.5628	1.537	1.5134	1.4865	1.459	1.4321	1.4052	1.3793
344	1.6036	1.5829	1.5594	1.5352	1.5089	1.4812	1.4541	1.426	1.3998	1.3732
345	1.5995	1.5782	1.5555	1.5297	1.503	1.4769	1.4486	1.4216	1.3931	1.3673
346	1.5938	1.5724	1.5484	1.5235	1.4975	1.47	1.4414	1.414	1.3863	1.3594
347	1.5869	1.565	1.5416	1.5168	1.4889	1.4612	1.4338	1.4059	1.378	1.3513
348	1.5777	1.5559	1.5315	1.5058	1.4799	1.452	1.4229	1.3963	1.3677	1.34
349	1.5655	1.5426	1.5211	1.4944	1.4679	1.4394	1.4116	1.3835	1.3557	1.3291
350	1.554	1.5304	1.5065	1.4806	1.4524	1.4258	1.3981	1.3695	1.3412	1.3151
351	1.5385	1.5135	1.4914	1.4647	1.44	1.4106	1.3814	1.3516	1.3254	1.2972
352	1.52	1.4982	1.4737	1.4491	1.4204	1.3936	1.3639	1.3371	1.308	1.2816
353	1.5066	1.4816	1.4586	1.4317	1.4047	1.3774	1.3491	1.3233	1.2927	1.2664
354	1.4886	1.4665	1.4431	1.4146	1.3901	1.361	1.3321	1.3037	1.2762	1.2482
355	1.4704	1.4456	1.4223	1.3971	1.3687	1.3414	1.3139	1.2867	1.2587	1.2314
356	1.4497	1.4262	1.3992	1.3785	1.3522	1.3236	1.2937	1.2675	1.2411	1.2125
357	1.4287	1.407	1.3837	1.3579	1.3317	1.3042	1.2751	1.2443	1.2182	1.193
358	1.4119	1.3899	1.3657	1.3404	1.3104	1.2875	1.2588	1.2287	1.202	1.1776
359	1.3913	1.3703	1.3461	1.3207	1.2935	1.2678	1.2367	1.2113	1.1852	1.1588
360	1.3689	1.348	1.3199	1.2994	1.2722	1.2445	1.2167	1.1911	1.1639	1.1353
361	1.3478	1.3247	1.2995	1.2756	1.2523	1.2249	1.1976	1.1672	1.1435	1.1181
362	1.3285	1.3071	1.2839	1.2559	1.2335	1.2053	1.1775	1.1509	1.1267	1.1004
363	1.31	1.2888	1.2653	1.2397	1.2151	1.1875	1.1624	1.1313	1.1088	1.0822
364	1.2898	1.2627	1.2434	1.2204	1.1958	1.1694	1.1418	1.1115	1.089	1.0577
365	1.2631	1.2399	1.2172	1.1935	1.1705	1.1441	1.1167	1.0905	1.0613	1.0363
366	1.2355	1.2153	1.1942	1.1671	1.1438	1.1177	1.0929	1.0654	1.0338	1.0138
367	1.2107	1.1868	1.1676	1.1409	1.1175	1.0917	1.0628	1.0414	1.0117	0.9886
368	1.183	1.1618	1.14	1.1157	1.0901	1.0676	1.0403	1.0143	0.9874	0.9631
369	1.1565	1.1357	1.1137	1.0891	1.0646	1.0402	1.0142	0.9879	0.9627	0.9384
370	1.126	1.1069	1.0851	1.0624	1.0382	1.0124	0.9879	0.962	0.9366	0.9103
371	1.1006	1.0801	1.057	1.0341	1.0111	0.9866	0.9608	0.9358	0.9114	0.8849
372	1.0757	1.0527	1.0304	1.0101	0.9848	0.9618	0.9327	0.9125	0.8878	0.8613
373	1.0464	1.0262	1.0066	0.9839	0.9591	0.9346	0.9064	0.8865	0.8622	0.8375
374	1.0208	0.9992	0.9792	0.9572	0.9334	0.9107	0.8853	0.8627	0.8377	0.8132
375	0.9957	0.9778	0.9562	0.9342	0.9105	0.8867	0.8632	0.8403	0.8164	0.7939
376	0.9735	0.9519	0.9333	0.9123	0.8869	0.8664	0.8428	0.8209	0.797	0.7734
377	0.9527	0.9282	0.9116	0.8906	0.8688	0.844	0.8235	0.8002	0.7776	0.7546
378	0.9335	0.9136	0.8919	0.8711	0.8498	0.829	0.8051	0.7832	0.76	0.7366
379	0.9132	0.8944	0.8748	0.8541	0.8333	0.811	0.7886	0.7676	0.7436	0.7218
380	0.8978	0.8779	0.8576	0.8374	0.8169	0.7949	0.7724	0.7515	0.7291	0.7062
381	0.8824	0.8625	0.8419	0.8228	0.8018	0.7805	0.759	0.7376	0.7154	0.6945
382	0.8663	0.8483	0.829	0.807	0.7889	0.767	0.7436	0.7244	0.7021	0.6807
383	0.8536	0.8342	0.8159	0.7946	0.7761	0.7548	0.7335	0.712	0.6904	0.6696
384	0.8419	0.8232	0.8047	0.7827	0.7634	0.7431	0.7232	0.7025	0.6809	0.6594
385	0.831	0.812	0.7948	0.775	0.7561	0.7345	0.7131	0.6926	0.6716	0.6499
386	0.8227	0.8	0.7829	0.7647	0.7456	0.7254	0.7041	0.6842	0.663	0.6412
387	0.8115	0.7932	0.7752	0.7559	0.7358	0.7143	0.6943	0.6741	0.6528	0.6326
388	0.8014	0.7819	0.762	0.7449	0.7262	0.7057	0.6849	0.6654	0.6436	0.6237
389	0.7886	0.7717	0.7525	0.7343	0.7159	0.6949	0.6742	0.6551	0.6331	0.6142
390	0.7746	0.761	0.7433	0.7243	0.7054	0.686	0.6653	0.6445	0.626	0.6058
391	0.7663	0.7481	0.7306	0.7132	0.6944	0.6752	0.655	0.6349	0.616	0.5956
392	0.7526	0.7358	0.7195	0.701	0.6836	0.6641	0.6444	0.6259	0.6066	0.5882
393	0.7372	0.7198	0.7045	0.6866	0.6702	0.6511	0.6316	0.6138	0.5951	0.5764
394	0.7195	0.7031	0.6866	0.6697	0.655	0.637	0.6177	0.5997	0.5814	0.5646
395	0.7019	0.6868	0.6713	0.6558	0.6398	0.6235	0.6041	0.5879	0.5693	0.5526
396	0.6864	0.6713	0.6572	0.6422	0.6267	0.6106	0.5933	0.5758	0.5589	0.5418
397	0.6675	0.6534	0.6394	0.6262	0.611	0.5959	0.5789	0.5642	0.5477	0.5316
398	0.65	0.6375	0.6238	0.6088	0.5956	0.5808	0.565	0.5495	0.5347	0.5193
399	0.6303	0.6179	0.606	0.5932	0.5801	0.562	0.5511	0.537	0.5212	0.5071
400	0.6116	0.6029	0.5906	0.5778	0.5654	0.5521	0.5378	0.5246	0.5109	0.4963
401	0.5988	0.5876	0.576	0.564	0.5528	0.5396	0.5266	0.5144	0.5	0.4861
402	0.5856	0.5744	0.5638	0.552	0.5405	0.5292	0.5156	0.5036	0.4903	0.4778
403	0.5726	0.5622	0.5516	0.5407	0.5304	0.5187	0.5065	0.494	0.4824	0.4686
404	0.5608	0.5506	0.541	0.5303	0.5199	0.5094	0.4961	0.4861	0.4733	0.4611
405	0.5512	0.5409	0.5305	0.5208	0.5114	0.5	0.4893	0.4778	0.466	0.4547
406	0.5404	0.5315	0.5214	0.5122	0.5031	0.4922	0.4811	0.4707	0.4594	0.4477
407	0.5313	0.5215	0.5128	0.5027	0.4942	0.4841	0.4727	0.4635	0.4524	0.4414
408	0.521	0.5114	0.5035	0.4935	0.485	0.4737	0.4643	0.4557	0.4438	0.4344
409	0.5094	0.5007	0.4936	0.4852	0.4773	0.4676	0.4565	0.448	0.437	0.4276
410	0.5	0.4913	0.4838	0.4765	0.468	0.4588	0.4494	0.4402	0.4295	0.4211

## Sheet: Tet(X4)
	0 min	1 min	2 min	3 min	4 min	5 min	6 min	7 min	8 min	9 min
295	1.695	1.7047	1.7166	1.6968	1.7419	1.7465	1.7492	1.7707	1.7776	1.802
296	1.5585	1.5623	1.5738	1.5841	1.5897	1.5864	1.61	1.6232	1.6263	1.6522
297	1.4541	1.4655	1.4683	1.4774	1.472	1.4858	1.5003	1.509	1.5126	1.5278
298	1.374	1.378	1.3845	1.3887	1.3957	1.404	1.4062	1.4171	1.4278	1.4428
299	1.3106	1.3125	1.3238	1.3236	1.3243	1.3354	1.3421	1.344	1.3563	1.3701
300	1.2644	1.2691	1.2725	1.2727	1.2762	1.2806	1.2871	1.2911	1.2982	1.3108
301	1.2341	1.239	1.2388	1.2396	1.2408	1.2426	1.2487	1.2492	1.2554	1.2701
302	1.2143	1.2153	1.2144	1.2122	1.2146	1.2145	1.2197	1.2208	1.2261	1.2371
303	1.1984	1.1978	1.1962	1.1933	1.1936	1.1935	1.1938	1.1975	1.2005	1.208
304	1.1858	1.1834	1.1816	1.1786	1.1749	1.1744	1.1761	1.1756	1.1779	1.1848
305	1.1788	1.1772	1.1729	1.1682	1.1647	1.1629	1.1611	1.1602	1.162	1.1676
306	1.1773	1.1741	1.1688	1.1628	1.1583	1.1546	1.1523	1.1515	1.1497	1.1549
307	1.1787	1.1744	1.1682	1.1609	1.1545	1.1502	1.1464	1.1437	1.1418	1.1453
308	1.1828	1.1771	1.1697	1.1611	1.1538	1.1472	1.1424	1.1384	1.1358	1.1373
309	1.1893	1.1822	1.1742	1.164	1.1542	1.1481	1.1415	1.1363	1.1326	1.1327
310	1.1977	1.1895	1.1795	1.1675	1.1582	1.1493	1.1425	1.1364	1.1312	1.1296
311	1.2066	1.1974	1.1868	1.1741	1.1628	1.1526	1.1442	1.1364	1.1305	1.1276
312	1.2177	1.2074	1.1945	1.1809	1.1683	1.1571	1.1479	1.1387	1.1314	1.1274
313	1.2289	1.2176	1.2042	1.1887	1.1746	1.1631	1.1521	1.142	1.1339	1.1273
314	1.2434	1.2305	1.2166	1.1993	1.1832	1.1699	1.1569	1.146	1.1366	1.1288
315	1.259	1.2451	1.2282	1.2098	1.1928	1.1773	1.1636	1.1513	1.14	1.1305
316	1.2732	1.2573	1.2393	1.2201	1.2016	1.185	1.1699	1.1558	1.1434	1.1326
317	1.2892	1.2721	1.2532	1.2317	1.2114	1.1934	1.1764	1.1613	1.1478	1.1354
318	1.3052	1.2873	1.2665	1.2438	1.2227	1.2028	1.1846	1.168	1.1529	1.1388
319	1.3251	1.3056	1.283	1.2585	1.2355	1.2135	1.1935	1.175	1.1593	1.142
320	1.3436	1.3226	1.2982	1.2719	1.2467	1.2243	1.2032	1.1828	1.1649	1.1471
321	1.3636	1.3403	1.3149	1.2865	1.2603	1.2354	1.2122	1.1915	1.1725	1.1519
322	1.386	1.3607	1.3333	1.3032	1.2744	1.2489	1.2235	1.2005	1.1798	1.1578
323	1.406	1.38	1.3507	1.3193	1.2894	1.2611	1.2344	1.2103	1.1884	1.1641
324	1.427	1.3985	1.3679	1.3354	1.3032	1.2735	1.2454	1.2196	1.1963	1.1708
325	1.4477	1.4173	1.3842	1.35	1.3163	1.2857	1.256	1.2294	1.2042	1.1771
326	1.4664	1.4361	1.4015	1.3656	1.3305	1.2978	1.2673	1.2388	1.213	1.1835
327	1.4868	1.454	1.4192	1.3795	1.3439	1.3098	1.2775	1.2477	1.2204	1.1899
328	1.5053	1.4717	1.4343	1.3944	1.3568	1.3215	1.2881	1.2569	1.2281	1.1959
329	1.5221	1.4874	1.4485	1.4083	1.3691	1.3319	1.2965	1.2638	1.2352	1.2006
330	1.5386	1.501	1.4617	1.4195	1.3789	1.3406	1.3046	1.2705	1.2397	1.2046
331	1.5513	1.5135	1.4715	1.4288	1.387	1.3479	1.3108	1.276	1.2444	1.2076
332	1.5635	1.5249	1.4826	1.4375	1.3943	1.354	1.315	1.2796	1.2467	1.2087
333	1.5734	1.5326	1.4894	1.4437	1.3997	1.3587	1.3187	1.282	1.2489	1.2098
334	1.5805	1.5398	1.4959	1.449	1.4044	1.3619	1.3225	1.2845	1.2501	1.2101
335	1.5893	1.5473	1.5021	1.4541	1.4078	1.3654	1.3235	1.2856	1.2506	1.2097
336	1.5957	1.5532	1.506	1.4585	1.4112	1.3669	1.3262	1.2872	1.2501	1.2092
337	1.6005	1.5575	1.5108	1.4614	1.4141	1.3694	1.3266	1.2867	1.2505	1.2074
338	1.6058	1.561	1.5136	1.4641	1.4152	1.3703	1.3275	1.286	1.2491	1.2063
339	1.6097	1.5655	1.5161	1.4657	1.4168	1.3701	1.3259	1.2859	1.2483	1.2037
340	1.6129	1.5672	1.5177	1.4657	1.4168	1.3702	1.3254	1.2834	1.2461	1.2004
341	1.6142	1.5681	1.5175	1.4657	1.4166	1.3676	1.324	1.2808	1.2422	1.1969
342	1.6143	1.5675	1.5178	1.4645	1.4136	1.3657	1.319	1.2772	1.238	1.1918
343	1.6136	1.5662	1.5152	1.4625	1.4107	1.3619	1.3158	1.2726	1.2322	1.186
344	1.6107	1.5628	1.5115	1.4568	1.4052	1.3559	1.31	1.2663	1.2259	1.1784
345	1.6063	1.5576	1.5062	1.4516	1.3995	1.35	1.3029	1.2587	1.2184	1.1703
346	1.6019	1.5523	1.4998	1.4456	1.3927	1.3426	1.2949	1.2499	1.2091	1.162
347	1.595	1.5442	1.4906	1.4371	1.3848	1.3338	1.2869	1.2416	1.2004	1.1522
348	1.5862	1.5366	1.4832	1.4276	1.3747	1.324	1.2759	1.2307	1.1893	1.1416
349	1.5747	1.5249	1.4708	1.4165	1.3626	1.3126	1.2642	1.2183	1.1768	1.1292
350	1.5618	1.5116	1.4573	1.403	1.349	1.2981	1.2492	1.205	1.1634	1.1146
351	1.5465	1.496	1.4434	1.3871	1.3326	1.2832	1.2351	1.1888	1.1476	1.099
352	1.5307	1.4804	1.4246	1.3716	1.3175	1.266	1.2181	1.1728	1.1323	1.0828
353	1.5151	1.4658	1.4114	1.3563	1.3016	1.2507	1.2029	1.1574	1.1162	1.0681
354	1.5001	1.451	1.3961	1.3396	1.2871	1.2342	1.1879	1.1433	1.1013	1.0538
355	1.4802	1.4318	1.3775	1.3213	1.2678	1.2178	1.1658	1.1259	1.0855	1.0364
356	1.4593	1.4114	1.3587	1.3022	1.2498	1.1995	1.1484	1.1063	1.0679	1.0194
357	1.4429	1.3916	1.3388	1.2829	1.2309	1.1802	1.1332	1.0893	1.0494	1.0023
358	1.4248	1.3761	1.322	1.2677	1.2134	1.1648	1.1174	1.0731	1.0323	0.9864
359	1.4065	1.3536	1.3023	1.248	1.1929	1.1457	1.1004	1.055	1.0129	0.9686
360	1.3823	1.3325	1.2803	1.2264	1.1732	1.1253	1.0788	1.0349	0.9955	0.9485
361	1.3605	1.3108	1.2594	1.204	1.153	1.1062	1.0582	1.0148	0.9748	0.9306
362	1.3423	1.2914	1.2407	1.1851	1.1361	1.0866	1.0425	0.9986	0.9586	0.9133
363	1.3232	1.2739	1.2226	1.1667	1.117	1.0679	1.0241	0.9805	0.9414	0.8961
364	1.3012	1.2536	1.2004	1.1487	1.097	1.0468	1.0033	0.9607	0.9214	0.8769
365	1.2719	1.2246	1.1732	1.1224	1.0716	1.0236	0.978	0.936	0.8979	0.8543
366	1.2461	1.1964	1.1466	1.0956	1.0454	0.9967	0.9506	0.9102	0.8727	0.8285
367	1.2188	1.1697	1.1185	1.068	1.0186	0.9704	0.9239	0.8816	0.8465	0.8042
368	1.1882	1.1385	1.0897	1.0381	0.9899	0.9401	0.8993	0.8575	0.8208	0.7777
369	1.1573	1.1102	1.059	1.0088	0.9591	0.9128	0.8703	0.8303	0.7927	0.751
370	1.127	1.0794	1.0302	0.9789	0.9309	0.8824	0.8418	0.8008	0.7642	0.7232
371	1.095	1.0507	1.0006	0.9506	0.9004	0.8543	0.8114	0.7734	0.7349	0.6965
372	1.0673	1.0207	0.9705	0.9213	0.8724	0.8285	0.7849	0.7465	0.7109	0.6713
373	1.0335	0.9898	0.9412	0.8917	0.845	0.7998	0.7591	0.7206	0.6848	0.6464
374	1.0087	0.9617	0.9151	0.8651	0.8164	0.7749	0.7342	0.6956	0.6611	0.6222
375	0.9833	0.9373	0.89	0.8423	0.7953	0.7521	0.7124	0.6742	0.6404	0.6014
376	0.959	0.9133	0.8658	0.8201	0.7732	0.7305	0.6907	0.6542	0.6207	0.5806
377	0.9375	0.8926	0.8471	0.7985	0.7512	0.7121	0.6729	0.635	0.6025	0.5657
378	0.9166	0.8731	0.8279	0.7812	0.7363	0.6949	0.656	0.6193	0.5874	0.5509
379	0.8974	0.855	0.8093	0.7637	0.7196	0.6795	0.6392	0.6052	0.5719	0.5369
380	0.8819	0.8375	0.7935	0.748	0.7051	0.6638	0.6263	0.5907	0.5589	0.5237
381	0.866	0.8231	0.7774	0.7328	0.6907	0.6499	0.6136	0.5768	0.5459	0.5118
382	0.8514	0.8085	0.7654	0.721	0.6777	0.6386	0.5999	0.5661	0.5353	0.5012
383	0.8389	0.7963	0.7521	0.7087	0.6666	0.6269	0.5875	0.555	0.5246	0.491
384	0.8274	0.7855	0.7423	0.6987	0.6561	0.6169	0.5804	0.5465	0.5159	0.4823
385	0.8168	0.7764	0.733	0.6888	0.6478	0.6086	0.5721	0.5378	0.5074	0.4754
386	0.808	0.7659	0.723	0.6796	0.6388	0.5998	0.5635	0.5303	0.5007	0.468
387	0.7986	0.7563	0.7148	0.6717	0.6303	0.5916	0.5554	0.5226	0.4927	0.4607
388	0.7884	0.7462	0.7044	0.6615	0.6205	0.5818	0.5474	0.5144	0.4845	0.4535
389	0.7766	0.7368	0.6938	0.6519	0.6121	0.5745	0.5384	0.5056	0.4776	0.4465
390	0.7657	0.7267	0.6848	0.6434	0.6035	0.566	0.5308	0.4993	0.471	0.4402
391	0.7544	0.7142	0.6741	0.6326	0.5936	0.5572	0.5224	0.4916	0.4633	0.4334
392	0.741	0.7023	0.6629	0.6224	0.5846	0.5481	0.5147	0.4844	0.4563	0.4276
393	0.7254	0.6879	0.6494	0.6104	0.5729	0.5382	0.5056	0.4758	0.4492	0.4215
394	0.7074	0.671	0.6345	0.5964	0.5611	0.5272	0.4962	0.4668	0.4413	0.4148
395	0.6917	0.6566	0.6197	0.5844	0.5494	0.5169	0.4867	0.4591	0.4341	0.4082
396	0.6768	0.6423	0.6071	0.5731	0.5396	0.5078	0.4786	0.451	0.4271	0.403
397	0.6594	0.6273	0.5936	0.5604	0.5281	0.4978	0.4695	0.4443	0.4211	0.3978
398	0.6412	0.6101	0.5788	0.5468	0.5151	0.4867	0.4603	0.4356	0.4133	0.3917
399	0.6224	0.5925	0.563	0.5329	0.5031	0.4765	0.4511	0.4281	0.4076	0.3868
400	0.6065	0.5791	0.5501	0.5206	0.4909	0.4663	0.4427	0.4211	0.4015	0.3818
401	0.5907	0.5647	0.5375	0.5095	0.4819	0.4578	0.4354	0.4138	0.3957	0.3769
402	0.5776	0.5523	0.5256	0.4992	0.4736	0.4504	0.4272	0.4084	0.3898	0.3733
403	0.5655	0.5402	0.5155	0.4906	0.4652	0.4422	0.4213	0.4026	0.3857	0.3692
404	0.5534	0.5302	0.5042	0.4809	0.4575	0.4353	0.4159	0.397	0.3813	0.366
405	0.5433	0.5213	0.4978	0.4739	0.4504	0.4296	0.4106	0.3929	0.3771	0.3623
406	0.5335	0.512	0.4897	0.4661	0.4432	0.4234	0.4048	0.3879	0.3731	0.359
407	0.5241	0.5034	0.4816	0.4585	0.4373	0.4174	0.4003	0.3842	0.3694	0.3559
408	0.514	0.4935	0.4736	0.4505	0.4306	0.4108	0.3944	0.3786	0.3648	0.3529
409	0.5044	0.4843	0.465	0.4429	0.4235	0.4055	0.3893	0.3743	0.3608	0.3491
410	0.4931	0.4753	0.4554	0.4363	0.4166	0.4001	0.3844	0.3694	0.3571	0.3458

## Sheet: Tet(X2)
	0 min	1 min	2 min	3 min	4 min	5 min	6 min	7 min	8 min	9 min
295	1.5916	1.5964	1.6049	1.6036	1.6069	1.6197	1.6253	1.6331	1.6331	1.6355
296	1.4729	1.4779	1.4842	1.4857	1.4803	1.4883	1.4936	1.5018	1.5019	1.4967
297	1.3714	1.3771	1.3694	1.3819	1.3833	1.3871	1.3927	1.3963	1.3979	1.3985
298	1.2998	1.2992	1.3041	1.3021	1.3071	1.3152	1.3148	1.3206	1.3219	1.3269
299	1.2387	1.2412	1.2458	1.2475	1.2491	1.2528	1.255	1.2597	1.2572	1.2597
300	1.1989	1.1995	1.2021	1.2046	1.2055	1.2096	1.2077	1.2116	1.2148	1.2127
301	1.1693	1.1702	1.1678	1.1705	1.1749	1.1737	1.1761	1.1783	1.1778	1.1788
302	1.1503	1.149	1.1514	1.1515	1.1512	1.1514	1.1524	1.1542	1.1543	1.1545
303	1.1358	1.1335	1.135	1.134	1.1354	1.135	1.1354	1.1347	1.1351	1.1356
304	1.1253	1.1242	1.125	1.123	1.1225	1.1218	1.1208	1.1184	1.121	1.1197
305	1.1211	1.12	1.119	1.1174	1.1159	1.1144	1.1132	1.1119	1.1113	1.1095
306	1.1204	1.1189	1.1171	1.1151	1.1129	1.1109	1.109	1.1071	1.1057	1.1041
307	1.1228	1.1207	1.1182	1.116	1.1134	1.11	1.1078	1.1058	1.1041	1.1015
308	1.1279	1.1255	1.1228	1.1195	1.1164	1.1127	1.1097	1.1065	1.1038	1.1008
309	1.1349	1.1319	1.1281	1.1242	1.1204	1.1161	1.1126	1.1092	1.1059	1.1026
310	1.1439	1.1405	1.1365	1.1319	1.1272	1.1225	1.1185	1.114	1.1104	1.1061
311	1.1537	1.1504	1.1461	1.1408	1.1345	1.1298	1.1251	1.1202	1.1158	1.1113
312	1.1661	1.1612	1.156	1.1502	1.144	1.138	1.133	1.1274	1.1226	1.1175
313	1.1786	1.1736	1.1673	1.1618	1.155	1.1481	1.1421	1.1356	1.1302	1.1245
314	1.1938	1.1882	1.1808	1.1737	1.1675	1.16	1.1528	1.1462	1.1399	1.1333
315	1.2109	1.2041	1.1958	1.1888	1.1805	1.1729	1.1657	1.1579	1.1509	1.1436
316	1.2248	1.2184	1.21	1.2018	1.193	1.1847	1.1762	1.1676	1.1607	1.1521
317	1.243	1.2346	1.2251	1.2163	1.2072	1.1978	1.1891	1.1798	1.1713	1.163
318	1.2599	1.2524	1.2431	1.2336	1.2237	1.2134	1.204	1.1934	1.1848	1.1748
319	1.2822	1.2717	1.2614	1.2517	1.2418	1.2288	1.2188	1.2082	1.1975	1.1881
320	1.3014	1.2913	1.2803	1.2691	1.2575	1.2452	1.2337	1.2227	1.2121	1.2009
321	1.3222	1.313	1.3002	1.288	1.2754	1.2625	1.2508	1.2377	1.226	1.2151
322	1.3454	1.3346	1.3213	1.3084	1.2949	1.2809	1.268	1.2552	1.2434	1.2304
323	1.367	1.3562	1.341	1.3285	1.3151	1.2993	1.2851	1.2714	1.2582	1.2457
324	1.3892	1.3765	1.3626	1.3474	1.3332	1.3173	1.3028	1.2876	1.2741	1.2598
325	1.4104	1.397	1.3814	1.366	1.3515	1.3343	1.3191	1.303	1.2891	1.2741
326	1.4317	1.4164	1.4019	1.3864	1.3693	1.3522	1.3358	1.3194	1.304	1.2887
327	1.4518	1.4365	1.4198	1.4032	1.3859	1.368	1.3511	1.3343	1.3183	1.303
328	1.4721	1.4554	1.4402	1.4222	1.4039	1.3853	1.3674	1.3497	1.3328	1.316
329	1.4906	1.4737	1.4559	1.4379	1.4194	1.4002	1.3814	1.3627	1.3449	1.328
330	1.5066	1.4893	1.4704	1.4511	1.4329	1.4122	1.394	1.3747	1.3563	1.338
331	1.5202	1.5031	1.484	1.4643	1.4449	1.4241	1.4048	1.3849	1.3657	1.3472
332	1.5335	1.515	1.4952	1.4747	1.455	1.4333	1.4132	1.3929	1.3736	1.355
333	1.5437	1.5247	1.5049	1.484	1.4637	1.442	1.4214	1.3999	1.3808	1.3608
334	1.5526	1.5326	1.5127	1.4918	1.4708	1.4487	1.427	1.4054	1.3856	1.3657
335	1.5606	1.5404	1.5206	1.4983	1.4766	1.4542	1.4321	1.4109	1.3901	1.3695
336	1.5682	1.5481	1.5268	1.5046	1.4827	1.4599	1.4376	1.4149	1.3946	1.3734
337	1.5745	1.5534	1.5317	1.5091	1.4863	1.4634	1.4408	1.4182	1.3975	1.376
338	1.579	1.5579	1.5359	1.5129	1.4906	1.467	1.4444	1.4215	1.3993	1.3787
339	1.584	1.5623	1.5399	1.5174	1.4938	1.4693	1.447	1.4238	1.4008	1.3796
340	1.5873	1.5657	1.5427	1.5189	1.4954	1.4709	1.4472	1.4238	1.402	1.3802
341	1.5896	1.5667	1.5437	1.5202	1.4962	1.4718	1.4472	1.4238	1.4018	1.3792
342	1.5893	1.5671	1.5438	1.5202	1.4957	1.4704	1.4464	1.4226	1.3994	1.3766
343	1.5885	1.566	1.5424	1.5183	1.4931	1.468	1.4439	1.4197	1.3969	1.3738
344	1.5863	1.563	1.5391	1.515	1.4897	1.4643	1.4383	1.4152	1.3912	1.369
345	1.5817	1.5587	1.5342	1.5093	1.4846	1.4594	1.4337	1.409	1.3856	1.3624
346	1.5749	1.5527	1.5286	1.5043	1.4779	1.4522	1.4276	1.4017	1.3776	1.3549
347	1.569	1.5457	1.521	1.4961	1.4704	1.4445	1.4193	1.3952	1.3707	1.3472
348	1.5603	1.536	1.5119	1.4865	1.4601	1.4347	1.4101	1.384	1.3609	1.337
349	1.5491	1.5249	1.5015	1.4761	1.4493	1.4234	1.3989	1.3728	1.3475	1.3257
350	1.5351	1.5109	1.4873	1.46	1.4364	1.4101	1.3822	1.3588	1.3345	1.3118
351	1.5198	1.4949	1.4718	1.4452	1.419	1.3948	1.3688	1.3442	1.3169	1.2959
352	1.5023	1.4791	1.4548	1.4287	1.4022	1.3775	1.3515	1.3275	1.3022	1.2807
353	1.4868	1.4634	1.4393	1.4142	1.3879	1.361	1.3361	1.3111	1.2853	1.2648
354	1.4702	1.4481	1.4224	1.398	1.3687	1.3446	1.3202	1.2959	1.2707	1.2487
355	1.4519	1.4291	1.4047	1.3801	1.3536	1.3277	1.3025	1.2771	1.2531	1.231
356	1.4329	1.4091	1.3837	1.3598	1.3329	1.3073	1.2842	1.2599	1.2361	1.2123
357	1.4124	1.3886	1.3637	1.3413	1.3158	1.2887	1.265	1.2399	1.2162	1.1932
358	1.3973	1.3719	1.3491	1.3239	1.2988	1.2732	1.2474	1.2233	1.2007	1.1776
359	1.3753	1.3521	1.3311	1.3043	1.2799	1.2541	1.2292	1.2048	1.1822	1.158
360	1.3548	1.3324	1.3058	1.2829	1.2583	1.2332	1.2094	1.1824	1.1581	1.1382
361	1.333	1.3103	1.2861	1.2627	1.2374	1.2121	1.1878	1.1638	1.142	1.1173
362	1.314	1.2921	1.2672	1.2451	1.2205	1.1957	1.1713	1.1473	1.1243	1.1008
363	1.2975	1.2726	1.2506	1.2259	1.2033	1.1777	1.1534	1.1299	1.1063	1.0834
364	1.2748	1.2499	1.2301	1.2063	1.1818	1.1574	1.1323	1.1113	1.0889	1.0648
365	1.2507	1.2263	1.2048	1.1815	1.1581	1.1332	1.1079	1.0858	1.0639	1.0407
366	1.2247	1.2009	1.1813	1.1576	1.1324	1.1084	1.085	1.0612	1.039	1.0178
367	1.1992	1.1767	1.1526	1.1308	1.1069	1.0839	1.0596	1.0372	1.017	0.994
368	1.1731	1.1508	1.1286	1.1063	1.0823	1.058	1.0344	1.0126	0.9917	0.9704
369	1.1473	1.1232	1.1021	1.0794	1.0566	1.0329	1.0097	0.9877	0.9664	0.9452
370	1.1197	1.0953	1.0757	1.0506	1.0303	1.0076	0.9844	0.9629	0.9406	0.9212
371	1.0926	1.071	1.0492	1.0272	1.005	0.9803	0.9575	0.937	0.9164	0.895
372	1.0681	1.0456	1.0234	1.0023	0.9797	0.9569	0.9347	0.9132	0.8925	0.8723
373	1.0413	1.0152	0.998	0.9763	0.9545	0.9317	0.91	0.8907	0.8686	0.8476
374	1.0151	0.9936	0.9733	0.9499	0.9288	0.9066	0.8863	0.8662	0.8454	0.8253
375	0.9908	0.9688	0.949	0.9285	0.9057	0.8854	0.8634	0.8448	0.8238	0.8058
376	0.9687	0.9462	0.9277	0.9065	0.8857	0.8639	0.8433	0.823	0.8042	0.7849
377	0.9478	0.9244	0.9057	0.8841	0.8644	0.8429	0.8237	0.8041	0.7848	0.7662
378	0.9273	0.9043	0.888	0.8678	0.8461	0.8262	0.8053	0.7873	0.7678	0.749
379	0.9088	0.8871	0.869	0.8497	0.8304	0.8088	0.7898	0.7682	0.7527	0.7324
380	0.8917	0.8704	0.8521	0.8337	0.8124	0.7943	0.7744	0.7541	0.7382	0.7183
381	0.8756	0.8565	0.8372	0.8183	0.7986	0.779	0.7598	0.742	0.7226	0.7041
382	0.8616	0.8427	0.8234	0.8047	0.7857	0.7658	0.7454	0.7285	0.7103	0.6927
383	0.8493	0.8283	0.8114	0.792	0.7731	0.7542	0.7353	0.7158	0.6978	0.6814
384	0.8369	0.8183	0.7999	0.7814	0.7627	0.7427	0.7246	0.7067	0.6896	0.6712
385	0.8274	0.8082	0.7894	0.7716	0.7526	0.7332	0.7152	0.6963	0.6804	0.6628
386	0.8171	0.798	0.7802	0.7624	0.7435	0.7248	0.707	0.6867	0.6721	0.6544
387	0.8081	0.7891	0.7707	0.7523	0.7346	0.7158	0.6974	0.6804	0.6634	0.6469
388	0.7968	0.7778	0.76	0.7421	0.7244	0.7056	0.6876	0.6696	0.6539	0.6373
389	0.7863	0.7667	0.7503	0.7324	0.7149	0.6954	0.6782	0.6614	0.6448	0.628
390	0.7747	0.7563	0.7396	0.7223	0.7049	0.6864	0.669	0.6519	0.6354	0.6201
391	0.7631	0.745	0.7285	0.7119	0.6938	0.6762	0.6592	0.6426	0.6264	0.6104
392	0.7502	0.7325	0.7163	0.6993	0.6828	0.6623	0.6481	0.6322	0.616	0.6014
393	0.7356	0.718	0.7029	0.6866	0.6706	0.6528	0.636	0.6211	0.6056	0.591
394	0.7177	0.701	0.6865	0.6711	0.6546	0.6373	0.623	0.6074	0.5927	0.5791
395	0.7018	0.6859	0.6716	0.6561	0.6408	0.6252	0.6105	0.5958	0.5815	0.5677
396	0.6864	0.6714	0.6574	0.6433	0.6281	0.6128	0.599	0.5843	0.5707	0.5565
397	0.669	0.654	0.6409	0.6277	0.6142	0.598	0.5847	0.5716	0.5592	0.5461
398	0.6508	0.6374	0.6245	0.6112	0.5982	0.5844	0.571	0.5579	0.5467	0.5341
399	0.6327	0.6186	0.6074	0.5953	0.5825	0.5699	0.5579	0.5452	0.5332	0.522
400	0.6157	0.6032	0.5925	0.5805	0.5684	0.5572	0.5452	0.5322	0.5216	0.5104
401	0.6016	0.5893	0.5796	0.5683	0.5566	0.5451	0.5339	0.5223	0.5111	0.5013
402	0.5889	0.5771	0.5667	0.5559	0.5456	0.5338	0.5241	0.5126	0.5031	0.4908
403	0.5764	0.5641	0.5559	0.5459	0.5347	0.5239	0.5144	0.5039	0.495	0.4849
404	0.5644	0.554	0.5447	0.535	0.5249	0.5151	0.5045	0.4955	0.4858	0.4761
405	0.5546	0.5444	0.5361	0.527	0.5166	0.5067	0.4972	0.4874	0.4787	0.47
406	0.5445	0.5342	0.5267	0.5171	0.5084	0.4986	0.4892	0.4798	0.4716	0.4635
407	0.5365	0.5259	0.5178	0.5089	0.5004	0.4905	0.4817	0.4729	0.4651	0.4569
408	0.5251	0.5167	0.5094	0.4998	0.4918	0.4813	0.4736	0.4649	0.4581	0.4498
409	0.5164	0.5073	0.5005	0.4916	0.4831	0.4751	0.4674	0.459	0.4502	0.4433
410	0.5058	0.498	0.4906	0.4828	0.4749	0.4671	0.459	0.4511	0.4444	0.4362

## Sheet: L282S
	0 min	1 min	2 min	3 min	4 min	5 min	6 min	7 min	8 min	9 min
295	1.5986	1.6001	1.5992	1.6028	1.6085	1.6092	1.6144	1.6177	1.6298	1.6288
296	1.4716	1.4784	1.4697	1.479	1.4786	1.4827	1.4863	1.4891	1.4903	1.4952
297	1.3669	1.3709	1.3693	1.3705	1.3769	1.3789	1.3777	1.376	1.3784	1.3885
298	1.2926	1.2966	1.2936	1.2962	1.2971	1.2985	1.3002	1.3027	1.301	1.3042
299	1.2337	1.2355	1.2326	1.2325	1.235	1.2341	1.2347	1.2368	1.239	1.2381
300	1.1887	1.1879	1.1876	1.1874	1.1866	1.1884	1.1856	1.1878	1.1849	1.1876
301	1.1588	1.1575	1.1536	1.1558	1.1531	1.1525	1.1505	1.1507	1.1506	1.1502
302	1.1378	1.1348	1.1328	1.1337	1.13	1.1267	1.1253	1.1247	1.1235	1.1248
303	1.1227	1.1206	1.1144	1.1158	1.1113	1.1077	1.1061	1.1041	1.1021	1.1014
304	1.112	1.1089	1.1011	1.1048	1.0972	1.0933	1.0902	1.0877	1.086	1.0824
305	1.106	1.1023	1.0941	1.0978	1.0889	1.085	1.0807	1.0767	1.074	1.0707
306	1.1055	1.1008	1.0901	1.0951	1.0843	1.0791	1.075	1.0712	1.0667	1.0631
307	1.1069	1.1017	1.0903	1.096	1.0839	1.0775	1.0722	1.0669	1.0627	1.0585
308	1.1122	1.1057	1.0927	1.0988	1.0855	1.0787	1.073	1.0661	1.0606	1.0556
309	1.1183	1.1126	1.0964	1.1041	1.0886	1.0809	1.0739	1.0678	1.0609	1.0554
310	1.1267	1.1193	1.104	1.1119	1.0953	1.0863	1.0791	1.0702	1.0645	1.0576
311	1.1369	1.1292	1.1113	1.1195	1.101	1.0917	1.0838	1.0758	1.0675	1.0607
312	1.1479	1.1395	1.12	1.1296	1.11	1.0999	1.0908	1.0813	1.0731	1.065
313	1.16	1.1507	1.1308	1.1402	1.1193	1.1086	1.099	1.0881	1.0793	1.0703
314	1.1752	1.1654	1.1419	1.1535	1.1306	1.1185	1.1075	1.097	1.0871	1.0765
315	1.1916	1.1799	1.1564	1.1683	1.1433	1.1309	1.1188	1.1068	1.096	1.0854
316	1.2053	1.1945	1.1677	1.1804	1.1538	1.1411	1.1284	1.1154	1.1038	1.0924
317	1.2226	1.2098	1.1813	1.1958	1.1675	1.1535	1.1395	1.1261	1.1133	1.1013
318	1.2395	1.2264	1.1989	1.2116	1.1824	1.1679	1.1531	1.1377	1.1246	1.1108
319	1.2609	1.2469	1.2145	1.2306	1.1984	1.1818	1.1664	1.1503	1.1356	1.1223
320	1.2809	1.2653	1.2328	1.2492	1.2147	1.1972	1.1802	1.1636	1.1481	1.133
321	1.3006	1.2848	1.2502	1.2667	1.2312	1.2128	1.1957	1.1773	1.1602	1.1443
322	1.3238	1.3072	1.2692	1.2882	1.2495	1.2297	1.2107	1.1919	1.175	1.1579
323	1.345	1.3271	1.2887	1.3083	1.2683	1.2478	1.2275	1.207	1.1891	1.1715
324	1.3674	1.3493	1.3064	1.3267	1.285	1.2644	1.2433	1.2221	1.2026	1.1836
325	1.3875	1.3684	1.3253	1.3469	1.303	1.2802	1.2577	1.2359	1.216	1.1964
326	1.4082	1.3879	1.3436	1.3653	1.3206	1.2969	1.2748	1.2508	1.2295	1.2097
327	1.4289	1.4079	1.3604	1.3841	1.3364	1.3118	1.288	1.2652	1.2426	1.2215
328	1.4489	1.4267	1.3792	1.4033	1.3539	1.3279	1.3034	1.2784	1.2563	1.2333
329	1.4668	1.4456	1.3943	1.4184	1.3678	1.3416	1.3167	1.2911	1.2672	1.2442
330	1.4824	1.4604	1.409	1.4341	1.3808	1.3542	1.3282	1.3017	1.2769	1.2529
331	1.4966	1.4725	1.4207	1.446	1.393	1.3646	1.3389	1.3108	1.2855	1.2613
332	1.5101	1.485	1.4295	1.4573	1.4025	1.373	1.346	1.3184	1.2918	1.2675
333	1.5198	1.4935	1.4395	1.4671	1.4107	1.3819	1.3532	1.3253	1.2994	1.2727
334	1.5277	1.502	1.446	1.4741	1.4168	1.387	1.3588	1.3303	1.3029	1.2771
335	1.5367	1.5108	1.4528	1.4819	1.4228	1.3928	1.3634	1.3348	1.3071	1.2805
336	1.5431	1.5172	1.4599	1.4882	1.429	1.3987	1.3687	1.3388	1.3113	1.2841
337	1.5504	1.5235	1.463	1.493	1.4323	1.4014	1.3713	1.342	1.313	1.2858
338	1.5556	1.5267	1.4677	1.4986	1.4375	1.4057	1.3745	1.3446	1.3154	1.2878
339	1.56	1.5319	1.4713	1.5016	1.4394	1.408	1.3778	1.3462	1.3169	1.2892
340	1.5637	1.5355	1.4726	1.5049	1.4414	1.4093	1.3785	1.3481	1.3173	1.2892
341	1.5657	1.5367	1.4751	1.506	1.4425	1.4104	1.3788	1.3467	1.3182	1.2886
342	1.5659	1.5378	1.4743	1.5057	1.4421	1.4094	1.3775	1.3458	1.3159	1.2866
343	1.566	1.537	1.4733	1.5057	1.4404	1.4077	1.3754	1.3438	1.3135	1.2839
344	1.5629	1.5336	1.4706	1.5023	1.4371	1.4043	1.3725	1.3396	1.3088	1.28
345	1.5593	1.5302	1.4645	1.4978	1.4318	1.3986	1.3663	1.3344	1.3036	1.2742
346	1.5544	1.5239	1.4607	1.4931	1.4273	1.3946	1.3612	1.3288	1.2977	1.2677
347	1.5478	1.5183	1.4523	1.4851	1.4202	1.386	1.3546	1.3208	1.2904	1.2604
348	1.5393	1.5097	1.4448	1.4768	1.4109	1.3779	1.3447	1.3128	1.2817	1.2512
349	1.5284	1.4975	1.4346	1.4659	1.4005	1.3671	1.3349	1.3017	1.2715	1.241
350	1.5151	1.4866	1.4205	1.453	1.3867	1.3542	1.3214	1.2897	1.2576	1.2283
351	1.5014	1.4702	1.4067	1.4383	1.3734	1.3396	1.3068	1.276	1.2446	1.2147
352	1.4852	1.4542	1.3907	1.4226	1.3583	1.3242	1.2917	1.2605	1.2301	1.2009
353	1.4693	1.4387	1.3759	1.408	1.3431	1.3106	1.2782	1.2462	1.216	1.1872
354	1.4543	1.4214	1.3618	1.3925	1.3282	1.294	1.2635	1.2324	1.2026	1.173
355	1.4342	1.4071	1.3429	1.3757	1.3098	1.2778	1.2467	1.2152	1.1863	1.1571
356	1.4169	1.3859	1.3231	1.3565	1.2918	1.2609	1.2295	1.1982	1.1685	1.1398
357	1.3956	1.3675	1.3067	1.3369	1.2736	1.2431	1.2115	1.181	1.1522	1.1237
358	1.3812	1.3523	1.2897	1.3228	1.2581	1.2272	1.1965	1.166	1.138	1.1098
359	1.3613	1.3331	1.2712	1.3027	1.2401	1.2096	1.179	1.1497	1.1216	1.0923
360	1.3402	1.3124	1.253	1.2813	1.2167	1.1898	1.159	1.1274	1.1017	1.0738
361	1.3191	1.2911	1.2326	1.262	1.2002	1.1707	1.1414	1.1102	1.0837	1.0559
362	1.3008	1.2745	1.2158	1.2441	1.1837	1.1547	1.1255	1.0949	1.069	1.0418
363	1.2802	1.2567	1.1979	1.2252	1.1672	1.1364	1.1094	1.0802	1.0518	1.0269
364	1.2622	1.2374	1.1799	1.2076	1.1478	1.1194	1.09	1.062	1.0355	1.0098
365	1.2388	1.2116	1.1561	1.1833	1.1244	1.0969	1.0674	1.0408	1.0136	0.9869
366	1.2141	1.1864	1.1311	1.1576	1.1022	1.0734	1.043	1.0175	0.9909	0.966
367	1.1874	1.162	1.1071	1.1349	1.077	1.0503	1.0219	0.9931	0.9679	0.9452
368	1.1619	1.1382	1.0823	1.1069	1.0516	1.0251	0.9992	0.9715	0.943	0.921
369	1.1364	1.1112	1.0577	1.0841	1.0291	1.001	0.9744	0.949	0.9224	0.8993
370	1.1084	1.0833	1.0321	1.0586	1.0048	0.9769	0.9509	0.9244	0.9004	0.8758
371	1.0826	1.0571	1.0069	1.0325	0.9784	0.9523	0.9266	0.9021	0.877	0.8533
372	1.0579	1.0329	0.9827	1.0091	0.9558	0.93	0.9034	0.8783	0.8563	0.8322
373	1.0311	1.0089	0.9574	0.9819	0.9299	0.9062	0.8815	0.8569	0.8338	0.8113
374	1.0051	0.9837	0.9332	0.9571	0.9076	0.8831	0.8589	0.8345	0.8117	0.7899
375	0.9841	0.9598	0.9117	0.9359	0.8874	0.8614	0.8389	0.816	0.7934	0.7714
376	0.9608	0.9384	0.8922	0.9145	0.8657	0.8419	0.8201	0.7967	0.7742	0.7524
377	0.9402	0.9165	0.8717	0.8955	0.8481	0.8239	0.8003	0.7769	0.7572	0.7363
378	0.9215	0.8999	0.855	0.8771	0.8314	0.807	0.7853	0.7608	0.7417	0.7213
379	0.9031	0.8815	0.8368	0.8602	0.8136	0.7912	0.7675	0.747	0.7275	0.7066
380	0.8858	0.8656	0.822	0.8436	0.7992	0.7763	0.755	0.7338	0.7142	0.6946
381	0.8704	0.8507	0.8076	0.8286	0.7843	0.7633	0.7415	0.7207	0.7004	0.6823
382	0.8567	0.837	0.7947	0.8157	0.7705	0.7498	0.7296	0.7094	0.6899	0.6702
383	0.8447	0.8245	0.7831	0.8038	0.7607	0.74	0.7197	0.6984	0.6788	0.6591
384	0.8334	0.8139	0.7722	0.7925	0.7507	0.729	0.7097	0.6893	0.67	0.6511
385	0.8232	0.8041	0.7639	0.7838	0.7414	0.7206	0.7009	0.6813	0.6622	0.6435
386	0.8148	0.7953	0.7544	0.7741	0.7329	0.712	0.6931	0.6724	0.6539	0.6367
387	0.8052	0.7848	0.7453	0.7659	0.7248	0.7039	0.6846	0.6648	0.6461	0.6291
388	0.7944	0.7759	0.736	0.7558	0.7151	0.6948	0.6758	0.6557	0.6387	0.6208
389	0.7842	0.7649	0.7257	0.7453	0.7052	0.6853	0.6664	0.648	0.629	0.6127
390	0.7737	0.7543	0.7162	0.7348	0.6952	0.6758	0.6582	0.6391	0.6217	0.6049
391	0.7607	0.7428	0.7053	0.7238	0.684	0.6657	0.6479	0.6288	0.6128	0.5961
392	0.7484	0.7301	0.6933	0.7115	0.6741	0.6557	0.6373	0.6196	0.6032	0.5876
393	0.734	0.7147	0.6801	0.6986	0.662	0.6435	0.6263	0.6092	0.5923	0.577
394	0.7167	0.6985	0.6653	0.6816	0.6471	0.6299	0.6132	0.5965	0.5811	0.5662
395	0.699	0.6831	0.6497	0.6672	0.6334	0.6163	0.6003	0.5847	0.5692	0.5549
396	0.6843	0.6687	0.6375	0.653	0.6203	0.6043	0.589	0.5733	0.5596	0.5459
397	0.6676	0.652	0.6218	0.6367	0.6054	0.5896	0.5756	0.5618	0.5472	0.5341
398	0.6485	0.6343	0.6057	0.6188	0.591	0.5756	0.5624	0.5477	0.5351	0.5223
399	0.6296	0.6169	0.5896	0.6026	0.5752	0.5613	0.5483	0.5351	0.5224	0.5114
400	0.6139	0.6011	0.5755	0.5879	0.5612	0.5484	0.536	0.5236	0.5117	0.4998
401	0.5986	0.5864	0.562	0.5739	0.5488	0.5368	0.5246	0.5125	0.5015	0.4907
402	0.5855	0.5739	0.5498	0.5605	0.5371	0.5251	0.5142	0.5029	0.4925	0.4815
403	0.5727	0.5609	0.5391	0.5499	0.5273	0.5152	0.5037	0.4945	0.4832	0.474
404	0.5607	0.5503	0.5289	0.5391	0.5173	0.5058	0.4949	0.4853	0.475	0.4665
405	0.5508	0.5404	0.5198	0.53	0.5087	0.4973	0.4872	0.4779	0.4676	0.4588
406	0.5404	0.5306	0.5112	0.5201	0.4998	0.4897	0.4798	0.4699	0.4616	0.4529
407	0.5309	0.5219	0.5025	0.5116	0.4912	0.4815	0.4725	0.4631	0.4535	0.4462
408	0.5201	0.5118	0.4928	0.5028	0.4831	0.4731	0.4641	0.4554	0.447	0.4403
409	0.5099	0.5021	0.4842	0.4933	0.4745	0.4652	0.4567	0.449	0.4403	0.433
410	0.5003	0.4924	0.4748	0.4828	0.4662	0.4566	0.4487	0.4406	0.4328	0.4257

## Sheet: A339T-D340N
	0 min	1 min	2 min	3 min	4 min	5 min	6 min	7 min	8 min	9 min
295	1.6657	1.6819	1.686	1.7042	1.6932	1.6962	1.7132	1.7186	1.72	1.7214
296	1.5347	1.5412	1.5553	1.5437	1.5301	1.5558	1.577	1.5839	1.5846	1.5852
297	1.4375	1.4431	1.4409	1.4482	1.4251	1.4392	1.4557	1.4626	1.4653	1.468
298	1.3601	1.3584	1.3551	1.3561	1.3652	1.3736	1.3671	1.3751	1.3774	1.3797
299	1.2933	1.2958	1.2946	1.3001	1.2936	1.302	1.3041	1.3122	1.3134	1.3145
300	1.2466	1.2482	1.2462	1.2549	1.2512	1.2554	1.2532	1.2538	1.2551	1.2563
301	1.211	1.2147	1.2148	1.2153	1.2129	1.2134	1.2131	1.2124	1.214	1.2155
302	1.1924	1.1934	1.1913	1.1887	1.1842	1.188	1.1842	1.1862	1.1867	1.1872
303	1.1777	1.1738	1.1756	1.17	1.1681	1.1653	1.163	1.1647	1.1651	1.1655
304	1.1659	1.1634	1.1587	1.1547	1.1527	1.148	1.1469	1.1436	1.1432	1.1427
305	1.1602	1.1556	1.1505	1.1467	1.1402	1.1365	1.1337	1.1302	1.13	1.1297
306	1.1587	1.1536	1.1475	1.1412	1.1347	1.1304	1.1251	1.1223	1.1214	1.1204
307	1.1608	1.1545	1.1469	1.1394	1.1322	1.1259	1.1199	1.1153	1.1147	1.114
308	1.1659	1.1583	1.1495	1.1411	1.1331	1.1254	1.1177	1.1128	1.1116	1.1103
309	1.1717	1.1636	1.1529	1.1433	1.1344	1.126	1.1174	1.1112	1.1097	1.1082
310	1.1806	1.1712	1.1599	1.1492	1.139	1.1292	1.1203	1.112	1.1106	1.1091
311	1.1908	1.1802	1.168	1.1557	1.1445	1.1337	1.1233	1.1146	1.1126	1.1105
312	1.2021	1.1896	1.176	1.163	1.1504	1.1386	1.1279	1.1176	1.1154	1.1131
313	1.2143	1.2017	1.1869	1.1731	1.1588	1.1459	1.1338	1.1224	1.12	1.1176
314	1.2296	1.2151	1.1992	1.1835	1.1684	1.1539	1.1401	1.1284	1.1257	1.1229
315	1.2455	1.2299	1.2124	1.1951	1.1784	1.1631	1.1483	1.1351	1.1321	1.1291
316	1.2604	1.2436	1.2249	1.2062	1.1895	1.1727	1.1557	1.1407	1.1378	1.1348
317	1.277	1.2574	1.2376	1.2177	1.1995	1.1813	1.1643	1.1485	1.1449	1.1412
318	1.2957	1.2745	1.2544	1.2328	1.2119	1.1934	1.1749	1.1574	1.1536	1.1498
319	1.3166	1.2948	1.2708	1.2479	1.2274	1.2061	1.1853	1.1666	1.1624	1.1582
320	1.3352	1.3118	1.2879	1.2635	1.2404	1.218	1.1965	1.1763	1.1718	1.1673
321	1.3573	1.3325	1.3064	1.2818	1.2554	1.2322	1.2085	1.1873	1.1824	1.1774
322	1.3792	1.3523	1.3258	1.2981	1.2716	1.2453	1.2209	1.1985	1.1933	1.1881
323	1.4006	1.3727	1.3447	1.3161	1.2872	1.2616	1.2343	1.2168	1.1993	1.1993
324	1.4241	1.3932	1.3634	1.3336	1.3035	1.2754	1.2479	1.2219	1.2162	1.2105
325	1.4454	1.413	1.3805	1.3492	1.3182	1.2891	1.26	1.233	1.2268	1.2206
326	1.4649	1.4334	1.3995	1.3665	1.3348	1.3033	1.2734	1.2448	1.2385	1.2321
327	1.4856	1.451	1.417	1.3819	1.349	1.3167	1.2848	1.2558	1.2492	1.2425
328	1.5046	1.4698	1.4339	1.3982	1.3635	1.3299	1.2975	1.2661	1.2593	1.2524
329	1.5235	1.4867	1.4502	1.4132	1.3769	1.3422	1.308	1.2764	1.2692	1.262
330	1.5388	1.5018	1.4628	1.425	1.3874	1.3516	1.3166	1.2839	1.2764	1.2688
331	1.5534	1.5153	1.4755	1.4364	1.3977	1.3605	1.3244	1.2907	1.283	1.2752
332	1.5663	1.5268	1.4864	1.4452	1.4068	1.3677	1.331	1.2963	1.2882	1.2801
333	1.5756	1.5348	1.4936	1.4521	1.4124	1.3734	1.3355	1.3002	1.2921	1.284
334	1.5843	1.543	1.5012	1.4597	1.4189	1.3783	1.3393	1.3035	1.2952	1.2869
335	1.5923	1.5506	1.5075	1.4638	1.4224	1.3813	1.342	1.3054	1.297	1.2885
336	1.5998	1.5567	1.513	1.4694	1.4265	1.3853	1.3452	1.3074	1.2989	1.2903
337	1.606	1.5626	1.5176	1.4734	1.4299	1.3878	1.3465	1.3089	1.3	1.291
338	1.61	1.5663	1.5214	1.4755	1.4322	1.3886	1.3478	1.3095	1.3005	1.2914
339	1.6149	1.571	1.524	1.4794	1.4341	1.391	1.3486	1.3077	1.2989	1.29
340	1.6191	1.5734	1.5266	1.4792	1.4343	1.3906	1.3478	1.3079	1.2987	1.2895
341	1.6201	1.5743	1.5265	1.4795	1.4334	1.3895	1.346	1.3053	1.2962	1.2871
342	1.6206	1.5747	1.5262	1.4787	1.4329	1.3873	1.3437	1.3024	1.2932	1.284
343	1.6198	1.5727	1.5248	1.476	1.4298	1.3834	1.3398	1.2985	1.2889	1.2792
344	1.6168	1.5704	1.5203	1.4723	1.4252	1.3792	1.3336	1.2927	1.2829	1.2731
345	1.6132	1.5662	1.5167	1.4668	1.4196	1.372	1.3265	1.2842	1.2745	1.2647
346	1.6073	1.5589	1.5092	1.4599	1.4114	1.3633	1.3197	1.2761	1.266	1.2559
347	1.6002	1.5514	1.5015	1.4515	1.4036	1.3558	1.3108	1.2676	1.258	1.2483
348	1.5914	1.5426	1.4923	1.4407	1.3929	1.3457	1.2998	1.2578	1.2479	1.238
349	1.5803	1.5312	1.4782	1.4296	1.3815	1.3333	1.2892	1.2439	1.2339	1.2239
350	1.5669	1.5176	1.4654	1.4173	1.3677	1.3195	1.2739	1.2305	1.2203	1.2101
351	1.5507	1.5019	1.4505	1.3997	1.3513	1.3035	1.258	1.2134	1.2037	1.194
352	1.5355	1.485	1.4338	1.3845	1.3347	1.287	1.2405	1.1984	1.1874	1.1764
353	1.5193	1.4701	1.4189	1.3671	1.3188	1.273	1.2245	1.1816	1.1715	1.1614
354	1.5026	1.4542	1.401	1.3513	1.3017	1.2567	1.2099	1.1656	1.1561	1.1465
355	1.4804	1.4322	1.3836	1.334	1.2836	1.2374	1.1906	1.1474	1.1379	1.1284
356	1.4622	1.4141	1.3636	1.3108	1.2628	1.2181	1.1704	1.1288	1.1189	1.1089
357	1.4436	1.3949	1.3431	1.2949	1.2469	1.1992	1.1535	1.1092	1.0996	1.09
358	1.4254	1.378	1.3271	1.2777	1.2293	1.1826	1.1379	1.0944	1.0848	1.0751
359	1.4063	1.3564	1.3069	1.2572	1.2113	1.1621	1.119	1.0738	1.0643	1.0547
360	1.3829	1.3372	1.2851	1.2357	1.1889	1.1416	1.0978	1.0511	1.0424	1.0336
361	1.362	1.3137	1.2601	1.2133	1.1666	1.1209	1.0758	1.0337	1.0241	1.0145
362	1.3423	1.2958	1.2463	1.1973	1.1478	1.1026	1.0599	1.0171	1.0077	0.9983
363	1.3258	1.2765	1.2262	1.178	1.1306	1.0859	1.0392	0.9998	0.9904	0.981
364	1.3036	1.2539	1.2055	1.1561	1.1099	1.0627	1.022	0.9784	0.9695	0.9605
365	1.2755	1.2252	1.177	1.1327	1.0841	1.0378	0.9941	0.9531	0.9446	0.9361
366	1.2464	1.2015	1.1518	1.1051	1.0571	1.0131	0.9697	0.927	0.9184	0.9098
367	1.2188	1.173	1.125	1.0784	1.0318	0.9866	0.9424	0.9025	0.8939	0.8852
368	1.1924	1.1453	1.098	1.0502	1.0044	0.9604	0.9167	0.8766	0.8674	0.8581
369	1.164	1.1159	1.0689	1.0226	0.9781	0.9338	0.89	0.8502	0.8415	0.8327
370	1.1292	1.088	1.0414	0.9927	0.9484	0.9058	0.8638	0.8243	0.8155	0.8066
371	1.1035	1.0594	1.0132	0.9687	0.9212	0.8763	0.8371	0.797	0.7882	0.7794
372	1.077	1.0293	0.9837	0.9399	0.8965	0.8514	0.8124	0.7733	0.7647	0.7561
373	1.0488	1.0045	0.958	0.914	0.8703	0.8266	0.7858	0.7497	0.7407	0.7317
374	1.0219	0.978	0.9338	0.8852	0.8461	0.8033	0.7622	0.7254	0.7167	0.7079
375	0.9981	0.9545	0.9096	0.8645	0.8231	0.7806	0.7412	0.7026	0.6945	0.6864
376	0.9751	0.9314	0.8873	0.8432	0.8003	0.7601	0.7209	0.6848	0.6766	0.6683
377	0.9535	0.9111	0.8668	0.8233	0.7822	0.7415	0.702	0.6665	0.6587	0.6508
378	0.9318	0.8908	0.8488	0.8057	0.7642	0.7241	0.6831	0.6514	0.6434	0.6353
379	0.9139	0.8727	0.8308	0.7873	0.7479	0.7059	0.6692	0.6358	0.6279	0.6199
380	0.8956	0.8547	0.813	0.77	0.7334	0.6929	0.6551	0.6213	0.6135	0.6056
381	0.88	0.8403	0.7983	0.7569	0.7175	0.679	0.6408	0.6087	0.6009	0.5931
382	0.8667	0.8258	0.7849	0.7429	0.7053	0.6664	0.6285	0.594	0.5869	0.5797
383	0.8534	0.8126	0.7717	0.7314	0.6917	0.6551	0.6168	0.5855	0.5778	0.57
384	0.8408	0.8039	0.7618	0.7211	0.6817	0.6443	0.6087	0.5758	0.5683	0.5608
385	0.8331	0.7927	0.7511	0.7112	0.6722	0.6357	0.5999	0.5666	0.5593	0.552
386	0.8229	0.7826	0.7424	0.7021	0.6649	0.6272	0.5916	0.5577	0.5508	0.5439
387	0.8126	0.7734	0.733	0.6935	0.6557	0.6183	0.5829	0.5508	0.5433	0.5358
388	0.8015	0.7636	0.7232	0.6826	0.6457	0.6095	0.5742	0.542	0.5346	0.5272
389	0.7911	0.7518	0.7134	0.6737	0.6364	0.6003	0.5656	0.534	0.5269	0.5198
390	0.7804	0.7408	0.7026	0.6638	0.6272	0.5916	0.5576	0.5261	0.519	0.5118
391	0.7672	0.7294	0.6914	0.6533	0.617	0.5821	0.5484	0.5177	0.5108	0.5038
392	0.7547	0.718	0.6808	0.6421	0.6084	0.5711	0.5401	0.51	0.5032	0.4963
393	0.7397	0.7038	0.6672	0.6312	0.5969	0.5625	0.5305	0.501	0.4946	0.4881
394	0.7223	0.6854	0.6519	0.6176	0.5839	0.551	0.52	0.4915	0.4853	0.479
395	0.7046	0.6722	0.638	0.6028	0.5717	0.5415	0.5109	0.483	0.4769	0.4708
396	0.6899	0.6576	0.6254	0.5926	0.5616	0.5309	0.5018	0.4748	0.4688	0.4628
397	0.6726	0.6413	0.61	0.5789	0.5485	0.5203	0.4917	0.4669	0.461	0.4551
398	0.6533	0.6251	0.5931	0.5645	0.5364	0.5076	0.4813	0.4571	0.4519	0.4467
399	0.6356	0.608	0.5765	0.5511	0.5236	0.4976	0.4717	0.4486	0.4437	0.4387
400	0.6201	0.5929	0.5633	0.5377	0.5119	0.4871	0.4615	0.4407	0.4359	0.4311
401	0.6038	0.5788	0.5523	0.5266	0.5017	0.4759	0.454	0.4309	0.427	0.423
402	0.5903	0.5661	0.5398	0.5161	0.493	0.4695	0.447	0.4268	0.4226	0.4183
403	0.5788	0.5537	0.53	0.506	0.4837	0.4612	0.44	0.4209	0.4166	0.4122
404	0.5654	0.5441	0.5208	0.4975	0.4754	0.4543	0.4338	0.415	0.411	0.407
405	0.553	0.5342	0.5119	0.4886	0.4684	0.4467	0.4268	0.41	0.406	0.4019
406	0.5474	0.5247	0.5026	0.4814	0.4614	0.4414	0.4225	0.4048	0.401	0.3972
407	0.5376	0.515	0.4945	0.4743	0.4544	0.4354	0.4152	0.4001	0.3965	0.3928
408	0.5248	0.5067	0.4861	0.4665	0.447	0.4286	0.4112	0.3947	0.3914	0.3881
409	0.5172	0.4969	0.4774	0.4588	0.4398	0.4217	0.4041	0.3899	0.3866	0.3832
410	0.5066	0.4886	0.4697	0.4509	0.4336	0.4159	0.3997	0.3843	0.3813	0.3783

## Sheet: V350I-K351E
	0 min	1 min	2 min	3 min	4 min	5 min	6 min	7 min	8 min	9 min
295	1.557	1.5691	1.5836	1.5709	1.5843	1.6027	1.6024	1.6142	1.61253	1.61375
296	1.4477	1.4483	1.4517	1.4432	1.4496	1.4645	1.4699	1.4828	1.48119	1.48082
297	1.3418	1.3489	1.3521	1.3493	1.3579	1.3628	1.3568	1.375	1.37256	1.37356
298	1.2728	1.277	1.2689	1.2686	1.2709	1.2795	1.2863	1.2959	1.29734	1.29848
299	1.2129	1.2149	1.2175	1.2167	1.2199	1.2231	1.2241	1.2182	1.23026	1.23134
300	1.1707	1.1699	1.17	1.1681	1.1696	1.1772	1.1744	1.1746	1.17869	1.17949
301	1.1428	1.1385	1.143	1.1383	1.1395	1.1434	1.145	1.1388	1.14236	1.14226
302	1.1238	1.1208	1.1181	1.1164	1.1172	1.1172	1.1185	1.1168	1.11502	1.11392
303	1.1078	1.1027	1.1025	1.0978	1.0986	1.0991	1.0958	1.0955	1.09499	1.09358
304	1.0989	1.0942	1.0904	1.0866	1.0831	1.0825	1.0795	1.0785	1.07573	1.07396
305	1.0931	1.0885	1.0834	1.0802	1.0748	1.0735	1.0698	1.0663	1.06324	1.06101
306	1.0932	1.086	1.081	1.0762	1.0721	1.0692	1.0652	1.0608	1.05549	1.05266
307	1.0955	1.088	1.082	1.0768	1.0713	1.066	1.0609	1.0561	1.05085	1.04763
308	1.0998	1.092	1.0848	1.0783	1.0728	1.0665	1.0604	1.0545	1.0479	1.0441
309	1.1075	1.0987	1.0904	1.0826	1.0752	1.0692	1.0625	1.0551	1.04756	1.04323
310	1.1151	1.1063	1.0972	1.0892	1.0812	1.0729	1.0649	1.0576	1.04946	1.04466
311	1.1264	1.1159	1.1067	1.0963	1.0873	1.0789	1.07	1.061	1.05217	1.047
312	1.1377	1.1266	1.1154	1.105	1.0952	1.0856	1.0755	1.0658	1.05611	1.05057
313	1.1486	1.1374	1.1253	1.1151	1.1047	1.0937	1.0827	1.0721	1.06117	1.0552
314	1.1644	1.1517	1.1386	1.127	1.1146	1.1036	1.0914	1.08	1.06815	1.06135
315	1.1809	1.1676	1.1529	1.1403	1.1273	1.1137	1.1008	1.0879	1.07506	1.06792
316	1.1955	1.1807	1.1654	1.1521	1.1382	1.1245	1.1108	1.0965	1.08229	1.07454
317	1.2132	1.1971	1.1807	1.1651	1.1499	1.1354	1.1202	1.105	1.09022	1.08199
318	1.2301	1.2134	1.196	1.1808	1.1645	1.1479	1.1316	1.1152	1.09924	1.09061
319	1.2507	1.2326	1.215	1.1976	1.1806	1.163	1.1447	1.127	1.11009	1.10049
320	1.2696	1.2513	1.2313	1.2141	1.1946	1.1754	1.1577	1.1384	1.12044	1.11044
321	1.2893	1.2705	1.2512	1.2309	1.2108	1.1906	1.1702	1.1505	1.13167	1.12106
322	1.3143	1.2929	1.2718	1.2494	1.2287	1.2078	1.187	1.1652	1.14459	1.13308
323	1.3329	1.3135	1.2903	1.2695	1.2454	1.2234	1.1997	1.1779	1.15658	1.1448
324	1.3558	1.3337	1.3088	1.2862	1.2626	1.2385	1.2159	1.192	1.16937	1.1568
325	1.3755	1.3529	1.3268	1.3041	1.2781	1.2537	1.2287	1.2038	1.18077	1.16776
326	1.3959	1.3718	1.3458	1.3214	1.2957	1.2681	1.2433	1.2171	1.19274	1.17938
327	1.4178	1.3914	1.3661	1.3376	1.3109	1.2834	1.2572	1.2298	1.20467	1.19051
328	1.4362	1.4099	1.3823	1.3552	1.3258	1.2979	1.2694	1.2414	1.2153	1.20105
329	1.4541	1.4263	1.3982	1.3695	1.3404	1.3116	1.2821	1.2536	1.22628	1.211
330	1.4708	1.4429	1.4128	1.3825	1.3524	1.3229	1.2923	1.2624	1.23467	1.21907
331	1.4839	1.4547	1.4239	1.3942	1.3636	1.3321	1.3009	1.2704	1.24205	1.22612
332	1.497	1.4672	1.4363	1.4036	1.3725	1.3415	1.3095	1.278	1.24832	1.2318
333	1.5067	1.476	1.4439	1.4129	1.3795	1.3478	1.3138	1.2831	1.25329	1.23659
334	1.5145	1.4836	1.4513	1.4194	1.3863	1.3535	1.3213	1.2871	1.25652	1.23965
335	1.5241	1.4921	1.4588	1.4252	1.3915	1.3589	1.3246	1.2909	1.26021	1.24287
336	1.5293	1.4983	1.4641	1.4312	1.3972	1.3616	1.3276	1.2944	1.26189	1.24477
337	1.5362	1.5037	1.4703	1.4347	1.4013	1.3666	1.3313	1.2968	1.26483	1.24703
338	1.5409	1.5084	1.4728	1.4387	1.4038	1.3691	1.3329	1.2979	1.26599	1.24814
339	1.5454	1.5125	1.4772	1.4422	1.4072	1.371	1.3345	1.2995	1.26682	1.2486
340	1.5498	1.5152	1.4796	1.4435	1.4076	1.3723	1.3356	1.2996	1.26686	1.24836
341	1.5498	1.5159	1.4791	1.4447	1.4091	1.3713	1.3345	1.2993	1.26529	1.24684
342	1.5514	1.5158	1.4803	1.4445	1.4079	1.371	1.3337	1.2978	1.26285	1.2441
343	1.5507	1.5161	1.4788	1.4422	1.405	1.3689	1.3304	1.2948	1.26073	1.24175
344	1.5467	1.5123	1.4755	1.4395	1.4026	1.3643	1.3262	1.2902	1.25578	1.23681
345	1.5439	1.508	1.4718	1.434	1.3967	1.3602	1.3216	1.2849	1.25012	1.23085
346	1.5375	1.5022	1.4652	1.4282	1.39	1.3534	1.3144	1.2781	1.24362	1.22435
347	1.5305	1.495	1.458	1.4212	1.3833	1.3465	1.3076	1.2701	1.23586	1.21663
348	1.5233	1.4866	1.4499	1.4106	1.3734	1.337	1.2983	1.2606	1.22751	1.20844
349	1.5112	1.4758	1.4379	1.4009	1.364	1.3256	1.2869	1.2513	1.21644	1.19741
350	1.4987	1.4623	1.425	1.3882	1.3509	1.3121	1.2747	1.2387	1.20302	1.18422
351	1.484	1.4483	1.4104	1.3721	1.3358	1.2993	1.2597	1.2238	1.18988	1.17118
352	1.466	1.4313	1.3952	1.3591	1.3193	1.2835	1.2461	1.2098	1.17524	1.15651
353	1.4527	1.4123	1.3811	1.3432	1.3057	1.2683	1.2316	1.1947	1.16129	1.14237
354	1.4349	1.4001	1.3647	1.326	1.2906	1.2546	1.2169	1.1814	1.14774	1.12923
355	1.4172	1.3812	1.347	1.3115	1.2745	1.238	1.2018	1.1645	1.13139	1.11304
356	1.3995	1.3624	1.3284	1.2891	1.2564	1.2211	1.1832	1.1468	1.11462	1.09644
357	1.3777	1.3437	1.3061	1.2744	1.2378	1.2017	1.1651	1.1309	1.09871	1.08077
358	1.3617	1.3286	1.2925	1.2544	1.222	1.1836	1.152	1.1155	1.08389	1.06584
359	1.3444	1.308	1.2745	1.2389	1.2046	1.1661	1.1349	1.1003	1.06584	1.04752
360	1.3208	1.2881	1.2538	1.2185	1.1831	1.15	1.113	1.0815	1.05	1.0317
361	1.3015	1.2689	1.2349	1.1996	1.1666	1.1313	1.0931	1.0628	1.03214	1.01453
362	1.2801	1.2506	1.2166	1.1818	1.1509	1.1149	1.08	1.0471	1.01646	0.999231
363	1.2648	1.2315	1.1992	1.1647	1.1328	1.098	1.0634	1.0306	1.00022	0.982712
364	1.2458	1.2119	1.1792	1.1481	1.1115	1.0803	1.0465	1.0154	0.984706	0.967541
365	1.2198	1.1889	1.1532	1.1223	1.0915	1.056	1.0249	0.9926	0.962506	0.945941
366	1.1945	1.1628	1.1314	1.0969	1.069	1.0341	1.0022	0.9709	0.93985	0.92425
367	1.165	1.135	1.1075	1.0747	1.0445	1.0126	0.9791	0.9479	0.918969	0.903047
368	1.1428	1.1125	1.0822	1.0501	1.0205	0.9874	0.9578	0.9259	0.897231	0.881153
369	1.1173	1.0868	1.0569	1.0254	0.9965	0.9638	0.9328	0.9031	0.87475	0.85935
370	1.0918	1.0614	1.0308	1.0009	0.9718	0.9392	0.9098	0.8799	0.852881	0.837428
371	1.0658	1.0363	1.0062	0.976	0.9475	0.9174	0.8876	0.8579	0.830394	0.815459
372	1.0402	1.0107	0.9818	0.9506	0.9234	0.8943	0.8641	0.8373	0.809306	0.794341
373	1.0123	0.9851	0.9568	0.9286	0.9007	0.8697	0.8419	0.8131	0.787675	0.773262
374	0.9881	0.9602	0.9324	0.9057	0.8764	0.8485	0.8201	0.7932	0.766725	0.752363
375	0.9653	0.9381	0.9092	0.8832	0.8553	0.8295	0.801	0.776	0.7496	0.7351
376	0.9437	0.9173	0.8902	0.8637	0.8359	0.8083	0.7795	0.7556	0.731056	0.717441
377	0.9232	0.8971	0.8705	0.8416	0.817	0.7892	0.7635	0.7383	0.7146	0.70145
378	0.9028	0.8773	0.8526	0.8252	0.7992	0.7754	0.7486	0.7238	0.700025	0.686987
379	0.8855	0.8591	0.8353	0.8087	0.7849	0.7598	0.7329	0.7086	0.685013	0.672281
380	0.8684	0.8391	0.8187	0.7927	0.7694	0.7415	0.7192	0.6956	0.672369	0.659672
381	0.8543	0.8305	0.8051	0.7808	0.7566	0.7315	0.7065	0.6826	0.660175	0.647737
382	0.8406	0.8156	0.79	0.7662	0.7441	0.7192	0.6944	0.6714	0.649069	0.637222
383	0.8272	0.803	0.7791	0.7547	0.7326	0.7088	0.6839	0.6604	0.639719	0.627822
384	0.8172	0.792	0.7693	0.7453	0.7216	0.6991	0.6749	0.6524	0.631231	0.619278
385	0.8076	0.7828	0.7594	0.7357	0.7131	0.6903	0.6663	0.6444	0.623044	0.611459
386	0.7973	0.773	0.747	0.7268	0.7046	0.6812	0.6569	0.637	0.615644	0.603909
387	0.787	0.765	0.7421	0.7184	0.6955	0.6731	0.6504	0.6286	0.607806	0.596491
388	0.7762	0.7539	0.7311	0.7086	0.6861	0.6641	0.6412	0.6199	0.599275	0.587963
389	0.7658	0.7436	0.7207	0.6995	0.6773	0.6554	0.6321	0.6115	0.591419	0.580172
390	0.7554	0.7327	0.7115	0.6899	0.6684	0.6463	0.6244	0.6034	0.583937	0.572994
391	0.7429	0.7207	0.7004	0.6787	0.6577	0.6366	0.613	0.5928	0.574481	0.564103
392	0.7305	0.7091	0.6895	0.6678	0.6474	0.6262	0.6057	0.5861	0.56705	0.55655
393	0.7154	0.6966	0.6748	0.6547	0.6344	0.615	0.5941	0.5753	0.557225	0.546987
394	0.6982	0.6773	0.6593	0.6396	0.6214	0.6018	0.5814	0.563	0.544944	0.535384
395	0.6811	0.6626	0.6446	0.6251	0.6083	0.5894	0.5704	0.5522	0.534969	0.525647
396	0.6664	0.6471	0.6306	0.6128	0.595	0.5771	0.5598	0.5425	0.526056	0.516991
397	0.6509	0.6326	0.6152	0.5983	0.5818	0.5645	0.5471	0.5295	0.5151	0.506675
398	0.6313	0.6143	0.5991	0.5826	0.5667	0.5507	0.5346	0.5188	0.50425	0.496075
399	0.6127	0.5971	0.5813	0.5686	0.5519	0.5368	0.5225	0.5076	0.492937	0.485269
400	0.595	0.5823	0.5678	0.5535	0.5387	0.525	0.5106	0.4965	0.483206	0.475941
401	0.5821	0.5681	0.5544	0.5394	0.5269	0.5122	0.5011	0.4871	0.474556	0.467466
402	0.5696	0.5562	0.5427	0.5294	0.5164	0.5038	0.4912	0.4775	0.4661	0.459375
403	0.5567	0.544	0.5317	0.5163	0.5061	0.4939	0.4819	0.4699	0.458688	0.452269
404	0.5457	0.5321	0.5208	0.5089	0.4962	0.4854	0.4727	0.4621	0.450981	0.444753
405	0.5358	0.5227	0.5117	0.4991	0.4887	0.4773	0.4664	0.4553	0.444406	0.438466
406	0.5261	0.5142	0.5034	0.492	0.4805	0.4697	0.4592	0.4478	0.43805	0.432375
407	0.517	0.5046	0.4941	0.4832	0.4732	0.4627	0.4512	0.4411	0.431837	0.426369
408	0.5075	0.4959	0.4833	0.4743	0.4646	0.4545	0.4445	0.435	0.424744	0.419284
409	0.4977	0.4856	0.476	0.4656	0.4568	0.4472	0.4366	0.427	0.418825	0.413913
410	0.4868	0.4761	0.467	0.4579	0.4478	0.4376	0.4297	0.421	0.412394	0.407584
